# Supplementary material for: RNA-Seq Analysis of Mouse Hepatocytes AML12 Exposed to Neodymium Nitrate
Source: Toxics. 2025 Jul 7;13(7):573. doi: 10.3390/toxics13070573 (PMC12299013; doi:10.3390/toxics13070573)
Supplement: Supplementary file 1 [file toxics-13-00573-s001.zip]

Archive with 3 entries (3 files):
- Supplementary Figure S1. RNA-seq library construction workflow.png
- Supplementary Table S1. QC Metrics of RNA-Seq Data.xlsx
- Supplementary Table S2. Primer sequences used for qPCR validation(1).xlsx
