# Supplementary material for: RNA-Seq Analysis of Mouse Hepatocytes AML12 Exposed to Neodymium Nitrate
Source: Toxics. 2025 Jul 7;13(7):573. doi: 10.3390/toxics13070573 (PMC12299013; doi:10.3390/toxics13070573)
Supplement: Supplementary file 1 [file toxics-13-00573-s001.zip › Supplementary Table S1. QC Metrics of RNA-Seq Data.xlsx]

## Sheet: Sheet1
Supplementary Table S1. Quality control metrics of RNA sequencing data from AML12 hepatocytes exposed to Nd(NO₃)₃. All samples met the quality threshold of Q30 > 90% and rRNA ratio < 2%. Data processing followed GATK best practices. Reference genome: Mus musculus GRCm39 (GCA_000001635.9).
Sample ID	Raw Reads (M)	Clean Reads (M)	Q30 (%)	GC Content (%)	Mapped Ratio (%)	rRNA Ratio (%)
Control_1	45.2	42.8	92.5	49.3	88.7	1.2
Control_2	47.6	45.1	93.1	48.9	89.2	0.9
Control_3	46.8	44.3	92.8	49.1	87.9	1.1
Nd_0.8μM_1	48.3	45.9	91.7	48.7	86.5	1.4
Nd_0.8μM_2	49.1	46.5	92	49	87.1	1.3
Nd_0.8μM_3	47.9	45.3	91.9	48.8	86.8	1.5
Mean ± SD	47.5 ± 1.4	45.0 ± 1.3	92.3 ± 0.6	49.0 ± 0.2	87.7 ± 1.1	1.2 ± 0.2
Abbreviations:
Q30: Percentage of bases with Phred quality score >30
rRNA Ratio: Percentage of reads mapping to ribosomal RNA
Mapped Ratio: Percentage of reads uniquely mapped to reference genome GRCm39
SD: Standard deviation
