# Supplementary material for: RNA-Seq Analysis of Mouse Hepatocytes AML12 Exposed to Neodymium Nitrate
Source: Toxics. 2025 Jul 7;13(7):573. doi: 10.3390/toxics13070573 (PMC12299013; doi:10.3390/toxics13070573)
Supplement: Supplementary file 1 [file toxics-13-00573-s001.zip › Supplementary Table S2. Primer sequences used for qPCR validation(1).xlsx]

## Sheet: Sheet1
Target Gene	GenBank®Accession Number	Primer Sequences (5′–3′)	Length (bp)	Annealing T (°C)	Fragment Size (bp)
		Forward (Fw) and Reverse (Rw)
circRNA_1156	NC_000077.7	F: GTAAGGTGTGGCTTCTGGCT	22	60	113
		R: CAGTTGGAAAGGTGCAAGGC	22
ACSL4	NM_207625	F: CCTTTGGCTCATGTGCTGGAAC	24	60	5280
		R: GCCATAAGTGTGGGTTTCAGTAC	25
β-actin	NM_007393	F: CATTGCTGACAGGATGCAGAAGG	24	60	1935
		R: TGCTGGAAGGTGGACAGTGAGG	23
Ptgs2	NM_011198	F: GCGACATACTCAAGCAGGAGCA	24	58	234
Nox1		R: AGTGGTAACCGCTCAGGTGTTG	24
Nox1	NM_172203	F: CTCCAGCCTATCTCATCCTGAG	24	55	120
		R: AGTGGCAATCACTCCAGTAAGGC	25
Fth1	NM_010239	F: GCCGAGAAACTGATGAAGCTGC	24	59	160
Gpx4		R: GCACACTCCATTGCATTCAGCC	24
Gpx4	NM_001037741	F: CCTCTGCTGCAAGAGCCTCCC	23	60	232
		R: CTTATCCAGGCAGACCATGTGC	24
Slc7a11	NM_011990	F: CTTTGTTGCCCTCTCCTGCTTC	24	54	111
Socs1		R: CAGAGGAGTGTGCTTGTGGACA	24
Socs1	NM_009896	F: AGTCGCCAACGGAACTGCTTCT	24	63	77
		R: GTAGTGCTCCAGCAGCTCGAAA	24
miR-326-5p	NC_000073.7	F: GGGGGCAGGGCCTTTGTGAAGGCGT	27	60	95
		R: CCTCTGGGCCCTTCCTCCAGT	23
